# Supplementary material for: Quantitative Risk Assessment of Oocyst Versus Bradyzoite Foodborne Transmission of Toxoplasma gondii in Brazil
Source: Pathogens. 2023 Jun 25;12(7):870. doi: 10.3390/pathogens12070870 (PMC10384504; doi:10.3390/pathogens12070870)
Supplement: Supplementary file 1 [file pathogens-12-00870-s001.zip]

Archive with 1 entries (1 files):
- pathogens-2446130-supplementary.pdf
